# Supplementary material for: Optimized Extraction of Polyphenols from Unconventional Edible Plants: LC-MS/MS Profiling of Polyphenols, Biological Functions, Molecular Docking, and Pharmacokinetics Study
Source: Molecules. 2023 Sep 19;28(18):6703. doi: 10.3390/molecules28186703 (PMC10534510; doi:10.3390/molecules28186703)
Supplement: Supplementary file 1 [file molecules-28-06703-s001.zip]

Archive with 1 entries (1 files):
- molecules-2592831-SI.pdf
